# Supplementary material for: SPOP mutation induces replication over-firing by impairing Geminin ubiquitination and triggers replication catastrophe upon ATR inhibition
Source: Nat Commun. 2021 Oct 1;12:5779. doi: 10.1038/s41467-021-26049-6 (PMC8486843; doi:10.1038/s41467-021-26049-6)
Supplement: Supplementary file 4 — Source Data [file 41467_2021_26049_MOESM4_ESM.xlsx]

## Sheet: Figure 1
Figure 1a and b
Altered genome fraction analysis in SPOP wild-type (WT) and mutant (MUT) patients in The Cancer Genome Atlas (TCGA) prostate cancer dataset generated by an online tool cBioPortal (https://www.cbioportal.org/study/summary?id=prad_tcga_pub).					Altered genome fraction analysi in SPOP-WT and MUT patients in the prostate cancer whole-genome sequencing dataset generated by an online tool cBioPortal (https://www.cbioportal.org/study/summary?id=prad_eururol_2017).
Patient ID	Fraction Genome Altered	SPOP status			Patient ID	Fraction Genome Altered	SPOP status
TCGA-VP-A878	0.0735	Truncating mutation (putative driver)			CH24	0.2158	Missense Mutation (putative driver)
TCGA-CH-5788	0.2537	Missense Mutation (putative driver)			CH27	0.1867	Missense Mutation (putative driver)
TCGA-EJ-A8FS	0.0934	Missense Mutation (putative driver)			CH32	0.2118	Missense Mutation (putative driver)
TCGA-EJ-A65E	0.0394	Missense Mutation (putative driver)			CH40	0.2717	Missense Mutation (putative driver)
TCGA-EJ-5505	0.0415	Missense Mutation (putative driver)			CH47	0.0377	Missense Mutation (putative driver)
TCGA-EJ-5509	0.1386	Missense Mutation (putative driver)			CH49	0.0943	Missense Mutation (putative driver)
TCGA-EJ-5531	0.0111	Missense Mutation (putative driver)			CH58	0.1171	Missense Mutation (putative driver)
TCGA-EJ-7115	0.0616	Missense Mutation (putative driver)			CH59	0.067	Missense Mutation (putative driver)
TCGA-EJ-7123	0.076	Missense Mutation (putative driver)			CH67	0.1828	Missense Mutation (putative driver)
TCGA-EJ-7330	0.1741	Missense Mutation (putative driver)			CH76	0.5493	Missense Mutation (putative driver)
TCGA-EJ-7782	0.1234	Missense Mutation (putative driver)			CH78	0.1372	Missense Mutation (putative driver)
TCGA-EJ-8468	0.0819	Missense Mutation (putative driver)			CH15	0.0621	WT
TCGA-FC-7961	0.2165	Missense Mutation (putative driver)			CH16	0.0586	WT
TCGA-G9-6333	0.0463	Missense Mutation (putative driver)			CH17	0.0639	WT
TCGA-HC-7080	0.1135	Missense Mutation (putative driver)			CH18	0.2087	WT
TCGA-HC-8258	0	Missense Mutation (putative driver)			CH19	0.0662	WT
TCGA-HC-8261	0.0679	Missense Mutation (putative driver)			CH20	0.0436	WT
TCGA-J4-A6G3	0.0001	Missense Mutation (putative driver)			CH21	0.1019	WT
TCGA-KK-A6E0	0.1489	Missense Mutation (putative driver)			CH22	0.0994	WT
TCGA-KK-A8I9	0.0643	Missense Mutation (putative driver)			CH23	0.0381	WT
TCGA-KK-A8IF	0.2874	Missense Mutation (putative driver)			CH25	0.294	WT
TCGA-KK-A8IK	0.4633	Missense Mutation (putative driver)			CH26	0.0333	WT
TCGA-KK-A59X	0.1551	Missense Mutation (putative driver)			CH28	0.1588	WT
TCGA-KK-A59Z	0.3999	Missense Mutation (putative driver)			CH29	0.2541	WT
TCGA-VN-A88O	0.0666	Missense Mutation (putative driver)			CH30	0.0755	WT
TCGA-VN-A88R	0.1203	Missense Mutation (putative driver)			CH31	0.6176	WT
TCGA-VP-A87B	0.1284	Missense Mutation (putative driver)			CH33	0.0923	WT
TCGA-VP-A87H	0.3105	Missense Mutation (putative driver)			CH34	0.1333	WT
TCGA-XJ-A83G	0.092	Missense Mutation (putative driver)			CH35	0.0425	WT
TCGA-Y6-A8TL	0.0468	Missense Mutation (putative driver)			CH36	0.1997	WT
TCGA-YL-A8HM	0.2811	Missense Mutation (putative driver)			CH37	0.0736	WT
TCGA-YL-A8S8	0.3664	Missense Mutation (putative driver)			CH38	0.1631	WT
TCGA-YL-A8SH	0.0699	Missense Mutation (putative driver)			CH39	0.0859	WT
TCGA-YL-A8SO	0.2187	Missense Mutation (putative driver)			CH41	0.1615	WT
TCGA-ZG-A8QX	0.0474	Missense Mutation (putative driver)			CH42	0.0968	WT
TCGA-ZG-A8QY	0.1223	Missense Mutation (putative driver)			CH43	0.0973	WT
TCGA-G9-7510	0.0311	Inframe Mutation (putative passenger)			CH44	0.0494	WT
TCGA-2A-A8VL	0.03	WT			CH45	0.1392	WT
TCGA-2A-A8VO	0.0211	WT			CH46	0.2717	WT
TCGA-2A-A8VT	0.1418	WT			CH48	0.0718	WT
TCGA-2A-A8VV	0.0092	WT			CH50	0.2154	WT
TCGA-2A-A8W1	0.1079	WT			CH51	0.4133	WT
TCGA-2A-A8W3	0.0776	WT			CH52	0.1262	WT
TCGA-CH-5737	0.0572	WT			CH53	0.2593	WT
TCGA-CH-5738	0.0011	WT			CH54	0.1983	WT
TCGA-CH-5739	0.0882	WT			CH55	0.0218	WT
TCGA-CH-5740	0.076	WT			CH56	0.0058	WT
TCGA-CH-5741	0.0576	WT			CH57	0.1393	WT
TCGA-CH-5743	0	WT			CH60	0.1387	WT
TCGA-CH-5744	0.0505	WT			CH61	0.0914	WT
TCGA-CH-5746	0.0125	WT			CH62	0.0295	WT
TCGA-CH-5748	0.0125	WT			CH63	0.1009	WT
TCGA-CH-5750	0.0118	WT			CH64	0.1175	WT
TCGA-CH-5751	0.2044	WT			CH65	0.0826	WT
TCGA-CH-5752	0.0319	WT			CH66	0.0672	WT
TCGA-CH-5753	0.1622	WT			CH68	0.0287	WT
TCGA-CH-5754	0.2071	WT			CH69	0.0434	WT
TCGA-CH-5761	0.3199	WT			CH70	0.0093	WT
TCGA-CH-5762	0.1191	WT			CH71	0.0061	WT
TCGA-CH-5763	0	WT			CH72	0.2148	WT
TCGA-CH-5764	0.0578	WT			CH73	0.1666	WT
TCGA-CH-5765	0.0544	WT			CH74	0.0661	WT
TCGA-CH-5766	0.0616	WT			CH75	0.0486	WT
TCGA-CH-5767	0.0836	WT			CH77	0.1064	WT
TCGA-CH-5768	0.0471	WT			CH79	0.0632	WT
TCGA-CH-5769	0.0284	WT
TCGA-CH-5771	0.0353	WT
TCGA-CH-5772	0.0255	WT
TCGA-CH-5789	0	WT
TCGA-CH-5790	0.0336	WT
TCGA-CH-5791	0.1138	WT
TCGA-CH-5792	0.0871	WT
TCGA-CH-5794	0.044	WT
TCGA-EJ-A6RA	0	WT
TCGA-EJ-A6RC	0.0002	WT
TCGA-EJ-A7NF	0.0162	WT
TCGA-EJ-A7NG	0	WT
TCGA-EJ-A7NH	0.0822	WT
TCGA-EJ-A7NJ	0	WT
TCGA-EJ-A7NK	0.0001	WT
TCGA-EJ-A7NM	0.0738	WT
TCGA-EJ-A8FN	0.0836	WT
TCGA-EJ-A8FU	0	WT
TCGA-EJ-A46D	0.0004	WT
TCGA-EJ-A46G	0.2006	WT
TCGA-EJ-A46I	0	WT
TCGA-EJ-A65F	0.1558	WT
TCGA-EJ-A65G	0	WT
TCGA-EJ-A65J	0.078	WT
TCGA-EJ-5494	0.0008	WT
TCGA-EJ-5495	0.0709	WT
TCGA-EJ-5496	0.0687	WT
TCGA-EJ-5497	0.0283	WT
TCGA-EJ-5498	0.0012	WT
TCGA-EJ-5499	0.0438	WT
TCGA-EJ-5501	0.0709	WT
TCGA-EJ-5502	0	WT
TCGA-EJ-5503	0.0002	WT
TCGA-EJ-5504	0.119	WT
TCGA-EJ-5506	0	WT
TCGA-EJ-5507	0.1945	WT
TCGA-EJ-5508	0.0136	WT
TCGA-EJ-5510	0.1085	WT
TCGA-EJ-5512	0.0309	WT
TCGA-EJ-5514	0.1629	WT
TCGA-EJ-5515	0	WT
TCGA-EJ-5516	0.0454	WT
TCGA-EJ-5517	0.0327	WT
TCGA-EJ-5518	0.179	WT
TCGA-EJ-5519	0.1289	WT
TCGA-EJ-5521	0.0736	WT
TCGA-EJ-5522	0.0245	WT
TCGA-EJ-5524	0.0951	WT
TCGA-EJ-5525	0.2169	WT
TCGA-EJ-5526	0.1147	WT
TCGA-EJ-5527	0.0694	WT
TCGA-EJ-5530	0.015	WT
TCGA-EJ-5532	0.0722	WT
TCGA-EJ-5542	0.0794	WT
TCGA-EJ-7125	0.0036	WT
TCGA-EJ-7218	0.0499	WT
TCGA-EJ-7314	0.0268	WT
TCGA-EJ-7315	0.091	WT
TCGA-EJ-7317	0.0281	WT
TCGA-EJ-7318	0.0309	WT
TCGA-EJ-7321	0.0318	WT
TCGA-EJ-7327	0.0189	WT
TCGA-EJ-7328	0.036	WT
TCGA-EJ-7331	0.0322	WT
TCGA-EJ-7781	0.064	WT
TCGA-EJ-7783	0.0357	WT
TCGA-EJ-7784	0.2403	WT
TCGA-EJ-7785	0.0206	WT
TCGA-EJ-7786	0.0839	WT
TCGA-EJ-7788	0.0647	WT
TCGA-EJ-7789	0.3433	WT
TCGA-EJ-7791	0.0001	WT
TCGA-EJ-7792	0.0252	WT
TCGA-EJ-7793	0.0031	WT
TCGA-EJ-7794	0.0372	WT
TCGA-EJ-7797	0.015	WT
TCGA-EJ-8469	0.1805	WT
TCGA-EJ-8470	0.0984	WT
TCGA-EJ-8472	0.2158	WT
TCGA-EJ-8474	0.0311	WT
TCGA-FC-A4JI	0.4645	WT
TCGA-FC-A5OB	0.0326	WT
TCGA-FC-A8O0	0.0001	WT
TCGA-FC-7708	0.0483	WT
TCGA-G9-6329	0.0115	WT
TCGA-G9-6336	0.0001	WT
TCGA-G9-6342	0.0524	WT
TCGA-G9-6348	0.082	WT
TCGA-G9-6351	0.0335	WT
TCGA-G9-6353	0	WT
TCGA-G9-6356	0.0021	WT
TCGA-G9-6361	0.0515	WT
TCGA-G9-6363	0.0845	WT
TCGA-G9-6364	0.0368	WT
TCGA-G9-6365	0.0142	WT
TCGA-G9-6366	0.1159	WT
TCGA-G9-6367	0	WT
TCGA-G9-6370	0	WT
TCGA-G9-6371	0.0138	WT
TCGA-G9-6377	0.1123	WT
TCGA-G9-6378	0.0009	WT
TCGA-G9-6384	0.0537	WT
TCGA-G9-6385	0	WT
TCGA-G9-6494	0.1102	WT
TCGA-G9-6499	0.2884	WT
TCGA-G9-7519	0.0001	WT
TCGA-G9-7521	0.189	WT
TCGA-G9-7522	0.0051	WT
TCGA-G9-7523	0.0001	WT
TCGA-H9-7775	0.0311	WT
TCGA-HC-A4ZV	0.3551	WT
TCGA-HC-A8CY	0.1393	WT
TCGA-HC-A8D0	0.0414	WT
TCGA-HC-A8D1	0.0108	WT
TCGA-HC-A48F	0.3399	WT
TCGA-HC-A76W	0.0177	WT
TCGA-HC-A76X	0.0041	WT
TCGA-HC-A631	0.1911	WT
TCGA-HC-A632	0.1546	WT
TCGA-HC-7075	0.0058	WT
TCGA-HC-7077	0.0626	WT
TCGA-HC-7078	0.2282	WT
TCGA-HC-7079	0	WT
TCGA-HC-7081	0.0265	WT
TCGA-HC-7209	0.0422	WT
TCGA-HC-7210	0.0743	WT
TCGA-HC-7211	0.0483	WT
TCGA-HC-7212	0.0854	WT
TCGA-HC-7213	0.1697	WT
TCGA-HC-7230	0.0527	WT
TCGA-HC-7231	0.047	WT
TCGA-HC-7232	0.1165	WT
TCGA-HC-7233	0.0009	WT
TCGA-HC-7736	0.1245	WT
TCGA-HC-7737	0.0001	WT
TCGA-HC-7740	0.0002	WT
TCGA-HC-7742	0.1224	WT
TCGA-HC-7744	0.0174	WT
TCGA-HC-7747	0.0652	WT
TCGA-HC-7748	0.0414	WT
TCGA-HC-7749	0.0318	WT
TCGA-HC-7750	0.0066	WT
TCGA-HC-7818	0	WT
TCGA-HC-7820	0.0386	WT
TCGA-HC-7821	0.1347	WT
TCGA-HC-8213	0.0083	WT
TCGA-HC-8216	0.0667	WT
TCGA-HC-8256	0.0635	WT
TCGA-HC-8257	0.0697	WT
TCGA-HC-8260	0.0003	WT
TCGA-HC-8262	0.0447	WT
TCGA-HC-8264	0.0698	WT
TCGA-HC-8265	0.1478	WT
TCGA-HC-8266	0.0385	WT
TCGA-HI-7168	0.3786	WT
TCGA-HI-7170	0.0428	WT
TCGA-HI-7171	0.1673	WT
TCGA-J4-A6G1	0.0006	WT
TCGA-J4-A6M7	0.0036	WT
TCGA-J4-A67T	0.0056	WT
TCGA-J4-A83I	0.0827	WT
TCGA-J4-A83K	0.0005	WT
TCGA-J4-A83M	0.0102	WT
TCGA-J4-A83N	0.0351	WT
TCGA-J4-8200	0.034	WT
TCGA-J9-A8CK	0.0525	WT
TCGA-J9-A8CL	0.2882	WT
TCGA-J9-A8CM	0.1541	WT
TCGA-J9-A8CN	0.0641	WT
TCGA-J9-A8CP	0.1271	WT
TCGA-J9-A52B	0.0615	WT
TCGA-KC-A4BL	0	WT
TCGA-KC-A4BN	0	WT
TCGA-KC-A4BR	0	WT
TCGA-KC-A4BV	0.1314	WT
TCGA-KC-A7F3	0.0563	WT
TCGA-KC-A7F6	0.0466	WT
TCGA-KC-A7FA	0.074	WT
TCGA-KC-A7FD	0.0153	WT
TCGA-KC-A7FE	0	WT
TCGA-KK-A6DY	0.0995	WT
TCGA-KK-A6E1	0.2188	WT
TCGA-KK-A6E2	0.0154	WT
TCGA-KK-A6E5	0.0884	WT
TCGA-KK-A6E6	0.0436	WT
TCGA-KK-A7AU	0.1196	WT
TCGA-KK-A7AV	0.0418	WT
TCGA-KK-A7B1	0.0261	WT
TCGA-KK-A7B3	0.0843	WT
TCGA-KK-A7B4	0.204	WT
TCGA-KK-A8I4	0.1893	WT
TCGA-KK-A8I5	0.1006	WT
TCGA-KK-A8I8	0.1017	WT
TCGA-KK-A8IA	0.2758	WT
TCGA-KK-A8IB	0.2666	WT
TCGA-KK-A8IC	0.1252	WT
TCGA-KK-A8ID	0.2165	WT
TCGA-KK-A8IG	0.2051	WT
TCGA-KK-A8IH	0.0842	WT
TCGA-KK-A8II	0.0532	WT
TCGA-KK-A8IJ	0.036	WT
TCGA-KK-A8IL	0.0166	WT
TCGA-KK-A59Y	0.1105	WT
TCGA-M7-A71Y	0	WT
TCGA-M7-A720	0	WT
TCGA-M7-A721	0.0558	WT
TCGA-M7-A725	0.1838	WT
TCGA-QU-A6IP	0.0021	WT
TCGA-SU-A7E7	0.0287	WT
TCGA-TK-A8OK	0.1019	WT
TCGA-V1-A8MF	0.0886	WT
TCGA-V1-A8MG	0.1514	WT
TCGA-V1-A8MJ	0.0001	WT
TCGA-V1-A8ML	0.0045	WT
TCGA-V1-A8MU	0.0528	WT
TCGA-V1-A8WL	0.0359	WT
TCGA-V1-A8WN	0.0118	WT
TCGA-V1-A8WS	0.0417	WT
TCGA-V1-A8WV	0.5379	WT
TCGA-V1-A8WW	0.2146	WT
TCGA-V1-A8X3	0.0612	WT
TCGA-VN-A88I	0.0007	WT
TCGA-VN-A88K	0.1365	WT
TCGA-VN-A88L	0.0429	WT
TCGA-VN-A88N	0.0175	WT
TCGA-VN-A88P	0.1159	WT
TCGA-VN-A88Q	0.0606	WT
TCGA-VP-A87C	0.0648	WT
TCGA-VP-A87D	0.0953	WT
TCGA-VP-A87E	0	WT
TCGA-VP-A87J	0.0632	WT
TCGA-VP-A87K	0.1171	WT
TCGA-VP-A872	0.1414	WT
TCGA-VP-A875	0.1832	WT
TCGA-VP-A876	0.0688	WT
TCGA-VP-A879	0.0079	WT
TCGA-WW-A8ZI	0.0819	WT
TCGA-XA-A8JR	0.0302	WT
TCGA-XJ-A9DI	0.0003	WT
TCGA-XJ-A9DK	0	WT
TCGA-XJ-A83H	0.051	WT
TCGA-XQ-A8TA	0.3508	WT
TCGA-XQ-A8TB	0.0652	WT
TCGA-YJ-A8SW	0.3677	WT
TCGA-YL-A8HJ	0.0091	WT
TCGA-YL-A8HK	0.1384	WT
TCGA-YL-A8HL	0.0677	WT
TCGA-YL-A8HO	0.2893	WT
TCGA-YL-A8S9	0.1121	WT
TCGA-YL-A8SA	0.0816	WT
TCGA-YL-A8SB	0.0844	WT
TCGA-YL-A8SC	0.1463	WT
TCGA-YL-A8SF	0.1365	WT
TCGA-YL-A8SJ	0.0629	WT
TCGA-YL-A8SK	0.1851	WT
TCGA-YL-A8SL	0.2142	WT
TCGA-YL-A8SP	0.0768	WT
TCGA-YL-A8SQ	0.4599	WT
TCGA-YL-A8SR	0.2351	WT
TCGA-YL-A9WH	0.5475	WT
TCGA-YL-A9WI	0.376	WT
TCGA-YL-A9WJ	0.0872	WT
TCGA-ZG-A8QW	0.0114	WT
TCGA-ZG-A8QZ	0.0672	WT
Figure 1c
DNA replication gene set have been listed Supplementary Table 1
Yeast two-hybrid screen data from Fudan University (Shanghai) have been listed in Supplementary Table 2
Mass spectrometry-based SPOP interactome from Mayo Clinic have been listed in Supplementary Table 3
Figure 1d, e and g
Western blot data are deposited in the Mendeley database Figure 1 (https://data.mendeley.com/datasets/8n7xt5rkhc/1).

## Sheet: Figure 2
Figure 2a, b, c and f
Western blot data are deposited in the Mendeley database Figure 2 (https://data.mendeley.com/datasets/8n7xt5rkhc/1).

## Sheet: Figure 3
Figure 3b, c, d, e, f, g and h
Western blot data are deposited in the Mendeley database Figure 3 (https://data.mendeley.com/datasets/8n7xt5rkhc/1).

## Sheet: Figure 4
Figure 4a, b and d
Western blot data are deposited in the Mendeley database Figure 4 (https://data.mendeley.com/datasets/8n7xt5rkhc/1).
Figure 4f
			Percentage of re-repliacted cells
	EV+shControl			EV+shGeminin			shGeminin+WT-Geminin			shGeminin+K100/127R-Geminin
	4.5			14.8			3.3			14.8
	3.71			13.4			6.6			12.9
	4.13			16.8			4.94			15.3

## Sheet: Figure 5
Figure 5b, d and i
Western blot data are deposited in the Mendeley database Figure 5 (https://data.mendeley.com/datasets/8n7xt5rkhc/1).
Figure 5c
Release time (h)		Relative MCM2 loading EV				Relative MCM2 loading F133V
0		0.193491	0.418141	0.318141		0.459796	0.529576	0.199576
2		0.662831	0.75689	0.78689		0.886732	0.658678	0.738678
4		0.642974	0.656557	0.716557		1.12641	0.727311	0.797311
6		0.714472	0.454567	0.494567		1.00664	0.538658	0.738658
8		0.422787	0.203426	0.313426		0.762958	0.625057	0.835057
10		0.210622	0.121926	0.111926		0.834503	0.828476	0.628476
Figure 5f
				Percentage of re-repliacted cells
		EV+shControl			F133V+shControl			EV+shGeminin			F133V+shGeminin
		3.57			17.8			18.9			20.8
		5.64			15.6			15.7			19.4
		3.93			18.5			17.4			21.3
Figure 5g
	Inter origin distance
	EV+shControl+DMSO			EV+shControl+VE-822			F133V+shControl+DMSO			F133V+shControl+VE-822			EV+shGeminin+DMSO			EV+shGeminin+VE-822			F133V+shGeminin+DMSO			F133V+shGeminin+VE-822
	um	kb		um	kb		um	kb		um	kb		um	kb		um	kb		um	kb		um	kb
	155.69	311.38		213.59	427.18		139.36	278.72		67.58	135.16		143.29	286.58		71.89	143.78		191.6	383.2		75.3	150.6
	189.32	378.64		134.61	269.22		209.09	418.18		92.49	184.98		167.66	335.32		91.12	182.24		101.11	202.22		96.25	192.5
	206.36	412.72		180.35	360.7		141.26	282.52		135.04	270.08		154.18	308.36		77.29	154.58		137.94	275.88		83.47	166.94
	167.615	335.23		145.56	291.12		168.92	337.84		103.64	207.28		216.82	433.64		64.58	129.16		75.78	151.56		95.85	191.7
	194.87	389.74		233.26	466.52		186.57	373.14		91.47	182.94		127.46	254.92		100.03	200.06		151.25	302.5		122.03	244.06
	225.6	451.2		158.06	316.12		158.97	317.94		185.24	370.48		158.6	317.2		94.33	188.66		91.54	183.08		44.49	88.98
	284.26	568.52		164.65	329.3		230.95	461.9		152.31	304.62		168.61	337.22		153.13	306.26		96.2	192.4		173.98	347.96
	203.93	407.86		214.17	428.34		199.77	399.54		192.87	385.74		179.99	359.98		176.39	352.78		116.67	233.34		144.63	289.26
	143.65	287.3		159.67	319.34		168.73	337.46		90	180		120.69	241.38		86.68	173.36		166.88	333.76		117.32	234.64
	253.45	506.9		117.01	234.02		199.31	398.62		152.51	305.02		167.74	335.48		105.16	210.32		186.66	373.32		50.9	101.8
	218.08	436.16		138.03	276.06		217.49	434.98		94.83	189.66		105.49	210.98		125.28	250.56		75.76	151.52		6.15	12.3
	275.24	550.48		251.96	503.92		204.2	408.4		84.04	168.08		98.55	197.1		127.98	255.96		71.27	142.54		74.41	148.82
	215.54	431.08		211.5	423		159.31	318.62		52.08	104.16		191.66	383.32		98.62	197.24		105.45	210.9		6.64	13.28
	192.47	384.94		207.63	415.26		167.65	335.3		87.73	175.46		150.45	300.9		110.46	220.92		62.14	124.28		55.88	111.76
	198.45	396.9		148.02	296.04		190.11	380.22		129.13	258.26		129.27	258.54		87.26	174.52		140.45	280.9		102.07	204.14
	254.53	509.06		182.52	365.04		144.59	289.18		117.92	235.84		212.51	425.02		100.24	200.48		139.59	279.18		62.4	124.8
	178.34	356.68		202.97	405.94		196.76	393.52		143.48	286.96		134.15	268.3		88.21	176.42		148.66	297.32		102.51	205.02
	310.86	621.72		164.19	328.38		138.84	277.68		108.52	217.04		88.66	177.32		73.44	146.88		90.79	181.58		145.29	290.58
	167.12	334.24		197.19	394.38		81.65	163.3		2.37	4.74		150.98	301.96		114.85	229.7		83.71	167.42		77.16	154.32
	182.7	365.4		138.35	276.7		264.86	529.72		105.29	210.58		99.05	198.1		69.03	138.06		231.49	462.98		57.56	115.12
	180.24	360.48		112.59	225.18		178.1	356.2		121.72	243.44		184.68	369.36		107.41	214.82		51.07	102.14		111.81	223.62
	260.72	521.44		140.05	280.1		187.9	375.8		149.55	299.1		145.62	291.24		105.73	211.46		86.66	173.32		94.36	188.72
	301.54	603.08		172.16	344.32		212.99	425.98		80.8	161.6		134.18	268.36		126.75	253.5		143.31	286.62		53.94	107.88
	351.71	703.42		151.88	303.76		211.47	422.94		99.6	199.2		155.19	310.38		135.65	271.3		111.76	223.52		147.86	295.72
	238.5	477		299.34	598.68		219.18	438.36		78.63	157.26		148.33	296.66		54.88	109.76		112.08	224.16		64.12	128.24
	245.96	491.92		139.21	278.42		159.77	319.54		94.95	189.9		121.66	243.32		96.75	193.5		153.91	307.82		56.34	112.68
	232.76	465.52		173.62	347.24		225.49	450.98		79.95	159.9		187.84	375.68		125.86	251.72		121.02	242.04		160.1	320.2
	242.84	485.68		184.43	368.86		212.8	425.6		94.8	189.6		143.36	286.72		59.03	118.06		93.79	187.58		61.2	122.4
	216.16	432.32		208.56	417.12		207.28	414.56		92.94	185.88		138.22	276.44		121.01	242.02		108.2	216.4		72.52	145.04
	230.74	461.48		203.4	406.8		141.89	283.78		111.23	222.46		95.9	191.8		82.67	165.34		223.64	447.28		86.05	172.1
	276.34	552.68		244.77	489.54		205.84	411.68		154.62	309.24		214.23	428.46		18.65	37.3		144.12	288.24		83.69	167.38
	274.3	548.6		225.97	451.94		168.83	337.66		129.21	258.42		133.57	267.14		62.46	124.92		75.31	150.62		95.45	190.9
	185.32	370.64		238.29	476.58		178.57	357.14		152.44	304.88		252.89	505.78		78.23	156.46		67.5	135		155.93	311.86
	230.12	460.24		204.2	408.4		151.98	303.96		161.45	322.9		208.09	416.18		143.11	286.22		140.07	280.14		80.34	160.68
	185.41	370.82		227.83	455.66		188.64	377.28		48.83	97.66		147.35	294.7		181.12	362.24		194.38	388.76		41.62	83.24
	349.55	699.1		155.86	311.72		223.17	446.34		58.22	116.44		119.73	239.46		117.27	234.54		94.94	189.88		59.75	119.5
	252.82	505.64		209.09	418.18		152.54	305.08		154.13	308.26		171.14	342.28		101.44	202.88		205.7	411.4		99.99	199.98
	284.59	569.18		214.53	429.06		167.73	335.46		100.17	200.34		105.55	211.1		140.66	281.32		128.5	257		107.89	215.78
	314.61	629.22		129.49	258.98		242.31	484.62		157.35	314.7		133.49	266.98		114.64	229.28		217.55	435.1		113.92	227.84
	324.2	648.4		165.74	331.48		158.54	317.08		60.47	120.94		99.58	199.16		67.92	135.84		79.96	159.92		100.9	201.8
	380.78	761.56		190.81	381.62		198.08	396.16		105.64	211.28		96.48	192.96		111.2	222.4		161	322		113.33	226.66
	164.55	329.1		194.74	389.48		181.79	363.58		142.79	285.58		160.28	320.56		86.04	172.08		61.4	122.8		136.17	272.34
	198.935	397.87		139.92	279.84		103.39	206.78		55.07	110.14		152.54	305.08		68.05	136.1		169.02	338.04		119.23	238.46
	171.04	342.08		206.01	412.02		209.3	418.6		164.25	328.5		113.19	226.38		84.31	168.62		102.32	204.64		173.7	347.4
	279.66	559.32		224.03	448.06		163.15	326.3		100.97	201.94		100.91	201.82		143.42	286.84		90.89	181.78		167.07	334.14
	252.53	505.06		201.69	403.38		201.46	402.92		106.21	212.42		207.54	415.08		136.77	273.54		161.98	323.96		52.78	105.56
	302.86	605.72		201.85	403.7		161.92	323.84		127.94	255.88		91.06	182.12		143.43	286.86		111.73	223.46		28.97	57.94
	340.74	681.48		286.22	572.44		129.57	259.14		103.57	207.14		185.66	371.32		93.92	187.84		202.52	405.04		68.64	137.28
	254.73	509.46		155.58	311.16		71.12	142.24		188.75	377.5		216.55	433.1		27.34	54.68		109.54	219.08		80.87	161.74
	207.7	415.4		165.79	331.58		142.46	284.92		105.27	210.54		139.7	279.4		114.92	229.84		156.92	313.84		67.47	134.94
	205.55	411.1		194.36	388.72		170.75	341.5		59.22	118.44		147.03	294.06		109.37	218.74		98.83	197.66		60.84	121.68
	241.83	483.66		254.52	509.04		216.93	433.86		169.7	339.4		155.85	311.7		85.77	171.54		195.86	391.72		65.84	131.68
	214.81	429.62		143.83	287.66		191.79	383.58		111.92	223.84		54.95	109.9		70.02	140.04		137.09	274.18		80.41	160.82
	170.92	341.84		233.51	467.02		194.23	388.46		48.86	97.72		76.71	153.42		99.04	198.08		149.93	299.86		130.83	261.66
	253.41	506.82		173.51	347.02		223.52	447.04		116.95	233.9		108.35	216.7		62.51	125.02		121.9	243.8		32.55	65.1
	239.9	479.8		244.17	488.34		218.14	436.28		154.68	309.36		106.55	213.1		111.28	222.56		170.19	340.38		137.32	274.64
	200.57	401.14		176.6	353.2		248.96	497.92		117.16	234.32		87.31	174.62		125.96	251.92		129.75	259.5		76.17	152.34
	339.39	678.78		221.19	442.38		191.63	383.26		196.52	393.04		93.66	187.32		126.79	253.58		164.73	329.46		91.53	183.06
	254.54	509.08		233.26	466.52		106.27	212.54		116.17	232.34		112.66	225.32		97.22	194.44		187.56	375.12		86.55	173.1
	214.05	428.1		190.29	380.58		75.93	151.86		113.68	227.36		94.51	189.02		158.74	317.48		158.63	317.26		52.8	105.6
	423.56	847.12		198.19	396.38		176.28	352.56		147.94	295.88		86.3	172.6		69.1	138.2		194.67	389.34		99.29	198.58
	175.6	351.2		195.8	391.6		168.38	336.76		99.23	198.46		206.85	413.7		93.82	187.64		106.07	212.14		112.28	224.56
	293.76	587.52		184.01	368.02		105.39	210.78		156.17	312.34		92.63	185.26		113.27	226.54		158.61	317.22		149.13	298.26
	259.88	519.76		194.89	389.78		186.6	373.2		159.93	319.86		77.83	155.66		120.56	241.12		61.09	122.18		146.33	292.66
	195.56	391.12		195.45	390.9		145.09	290.18		156.97	313.94		132.83	265.66		100.24	200.48		153.03	306.06		24.14	48.28
	209.06	418.12		192.96	385.92		125.45	250.9		94.71	189.42		52.35	104.7		45.41	90.82		89.55	179.1		109.04	218.08
	254.94	509.88		121.96	243.92		102.4	204.8		139.22	278.44		207.62	415.24		101.09	202.18		127.05	254.1		74.48	148.96
	254.53	509.06		257.02	514.04		134.44	268.88		86.82	173.64		71.13	142.26		72	144		75.7	151.4		80.43	160.86
	232.86	465.72		218.98	437.96		80.21	160.42		157.84	315.68		84.69	169.38		126.82	253.64		98.21	196.42		46.65	93.3
	211.32	422.64		323.41	646.82		168.48	336.96		127.53	255.06		194.77	389.54		117.21	234.42		118.6	237.2		113.23	226.46
	225.18	450.36		195.14	390.28		208.91	417.82		202.7	405.4		191.61	383.22		85.17	170.34		243.16	486.32		108.68	217.36
	232.66	465.32		145.61	291.22		114.42	228.84		111.9	223.8		243.33	486.66		109.04	218.08		112.96	225.92		44.92	89.84
	224.34	448.68		198.08	396.16		149.6	299.2		88.46	176.92		84.17	168.34		102	204		82.72	165.44		132.58	265.16
	312.73	625.46		346.62	693.24		148.31	296.62		139.05	278.1		97.09	194.18		91.55	183.1		103.53	207.06		98.23	196.46
	185.21	370.42		198.66	397.32		102.12	204.24		88.77	177.54		188.4	376.8		122.41	244.82		167.92	335.84		45.97	91.94
	267.63	535.26		202.03	404.06		199.35	398.7		149.07	298.14		85.68	171.36		72.68	145.36		110.63	221.26		41.58	83.16
	331.63	663.26		275.42	550.84		191.73	383.46		19.76	39.52		99.22	198.44		106.98	213.96		120.25	240.5		53.43	106.86
	230.44	460.88		225.41	450.82		258.35	516.7		115.81	231.62		65.97	131.94		143.3	286.6		57.65	115.3		63.1	126.2
	154.98	309.96		191.41	382.82		259.79	519.58		135.77	271.54		87.31	174.62		70.86	141.72		223.49	446.98		162.14	324.28
	277.51	555.02		219.91	439.82		142.55	285.1		101.26	202.52		140.83	281.66		77.03	154.06		274.9	549.8		96.04	192.08
	168.52	337.04		139.16	278.32		131.36	262.72		106.67	213.34		154.29	308.58		106.99	213.98		95.53	191.06		53.75	107.5
	287.46	574.92		227.51	455.02		170.83	341.66		106.19	212.38		105.13	210.26		80.77	161.54		86.93	173.86		93.46	186.92
	191.22	382.44		221.3	442.6		219.39	438.78		82.1	164.2		149.95	299.9		80.14	160.28		102.06	204.12		107.83	215.66
	263.39	526.78		222.99	445.98		126.79	253.58		151.5	303		126.72	253.44		81.69	163.38		207.61	415.22		106.71	213.42
	178.445	356.89		127.84	255.68		213.22	426.44		118.16	236.32		162.97	325.94		40.11	80.22		123.18	246.36		134.72	269.44
	211.97	423.94		173.5	347		123.76	247.52		149.04	298.08		179.11	358.22		140.93	281.86		146.19	292.38		125.09	250.18
	406.66	813.32		118.88	237.76		127.67	255.34		142.19	284.38		222.95	445.9		133.77	267.54		98.13	196.26		57.69	115.38
	304.48	608.96		106.38	212.76		189.87	379.74		58.38	116.76		179.75	359.5		64.18	128.36		164.99	329.98		108.01	216.02
	264.08	528.16		206.17	412.34		108.48	216.96		114.95	229.9		63.77	127.54		95.3	190.6		200.01	400.02		87.59	175.18
	251.78	503.56		158.9	317.8		185.82	371.64		6.63	13.26		179.87	359.74		26.7	53.4		93.45	186.9		144.77	289.54
	304.63	609.26		200.14	400.28		244.12	488.24		158.8	317.6		139.6	279.2		85.78	171.56		144.57	289.14		120.03	240.06
	231.56	463.12		113.74	227.48		171.51	343.02		92.65	185.3		96	192		116.96	233.92		92.66	185.32		140.6	281.2
	287.9	575.8		207.04	414.08		112.73	225.46		123.29	246.58		144.91	289.82		77.1	154.2		132.04	264.08		167.82	335.64
	153.5	307		179.42	358.84		109.52	219.04		127.95	255.9		110.56	221.12		81.11	162.22		165.58	331.16		26.22	52.44
	319.79	639.58		341.04	682.08		203.41	406.82		135.4	270.8		157.14	314.28		109.38	218.76		72.69	145.38		99.07	198.14
	305.64	611.28		179.29	358.58		204.21	408.42		89.77	179.54		63.59	127.18		114.91	229.82		95.57	191.14		65.13	130.26
	276.93	553.86		329.2	658.4		98.92	197.84		72.14	144.28		179.17	358.34		98.95	197.9		65.69	131.38		30.02	60.04
	204.76	409.52		183.98	367.96		181.99	363.98		154.82	309.64		164.81	329.62		96.38	192.76		104.37	208.74		78.61	157.22
	251.32	502.64		215.33	430.66		124.41	248.82		218.91	437.82		203.3	406.6		135.34	270.68		226.32	452.64		82.98	165.96
	376.24	752.48		205.95	411.9		129.9	259.8		233.95	467.9		143.92	287.84		76.4	152.8		190.79	381.58		60.05	120.1
	256.12	512.24		192.03	384.06		162.71	325.42		123.15	246.3		109.57	219.14		118.47	236.94		176.25	352.5		147.24	294.48
	339.7	679.4		230.3	460.6		210.96	421.92		105.71	211.42		93.15	186.3		124.14	248.28		223.79	447.58		95.08	190.16
	270.67	541.34		378.92	757.84		155.93	311.86		26.61	53.22		110.5	221		86.74	173.48		156.21	312.42		71.9	143.8
	274.64	549.28		189.52	379.04		83.02	166.04		68.44	136.88		86.76	173.52		89.85	179.7		89.09	178.18		23.55	47.1
	308.6	617.2		193.12	386.24		167.23	334.46		153.02	306.04		170.96	341.92		112.38	224.76		230.96	461.92		80.71	161.42
	244.7	489.4		193.26	386.52		150.91	301.82		57.39	114.78		82.17	164.34		70.35	140.7		145.25	290.5		125.46	250.92
	294.26	588.52		212.48	424.96		128.21	256.42		212.52	425.04		130.11	260.22		96.7	193.4		163.08	326.16		73.33	146.66
	204.18	408.36		224.4	448.8		149.34	298.68		120.98	241.96		79.74	159.48		46.55	93.1		71.74	143.48		53.04	106.08
	313.39	626.78		187.01	374.02		181.98	363.96		119.77	239.54		52.89	105.78		84.7	169.4		103.52	207.04		110.18	220.36
	297.71	595.42		241.22	482.44		172.46	344.92		89.49	178.98		145.89	291.78		78.67	157.34		155.13	310.26		77.63	155.26
	272.33	544.66		247.46	494.92		220.9	441.8		60.3	120.6		119.06	238.12		108.77	217.54		85.44	170.88		108.88	217.76
	223.24	446.48		228.72	457.44		86.25	172.5		104.83	209.66		87.71	175.42		78.55	157.1		128.67	257.34		171.57	343.14
	252.23	504.46		246.97	493.94		184.62	369.24		91.51	183.02		85.76	171.52		89.76	179.52		192.19	384.38		80.18	160.36
	275.5	551		213.69	427.38		263.11	526.22		93.33	186.66		107.2	214.4		64.03	128.06		152.46	304.92		131.33	262.66
	321.68	643.36		188.44	376.88		115.25	230.5		140.09	280.18		153.1	306.2		105.59	211.18		183.47	366.94		118.63	237.26
	260.83	521.66		162.67	325.34		110.66	221.32		89.57	179.14		105.25	210.5		143.02	286.04		114.3	228.6		105.07	210.14
	353.64	707.28		275.41	550.82		263.02	526.04		93.37	186.74		180.97	361.94		120.53	241.06		133.15	266.3		127.57	255.14
	177.33	354.66		177.58	355.16		165.94	331.88		118.12	236.24		91.55	183.1		107.85	215.7		164.61	329.22		122.82	245.64
	188.58	377.16		162.86	325.72		103.16	206.32		108.26	216.52		73.6	147.2		110.92	221.84		186.28	372.56		114.98	229.96
	158.98	317.96		251.19	502.38		229.69	459.38		150.81	301.62		101.7	203.4		82.18	164.36		96.89	193.78		84.08	168.16
	250	500		193.39	386.78		143.42	286.84		144.48	288.96		156.39	312.78		64.99	129.98		136.26	272.52		9.38	18.76
	417.12	834.24		256.57	513.14		240.77	481.54		222.28	444.56		102.57	205.14		135.7	271.4		175	350		34.94	69.88
	199.65	399.3		214.74	429.48		139.92	279.84		137.63	275.26		201.31	402.62		84.07	168.14		110.95	221.9		70.42	140.84
	199.075	398.15		201.13	402.26		219.01	438.02		157.67	315.34		132.45	264.9		131.87	263.74		150.94	301.88		147.89	295.78
	173.9	347.8		191.14	382.28		190.53	381.06		135.57	271.14		86.75	173.5		58.89	117.78		164.29	328.58		113.05	226.1
	264.09	528.18		281.52	563.04		173.02	346.04		84.72	169.44		231.25	462.5		111.58	223.16		60.4	120.8		160.34	320.68
	264.13	528.26		189.83	379.66		136.66	273.32		75.58	151.16		158.3	316.6		111.49	222.98		182.79	365.58		89.71	179.42
	329.45	658.9		268.08	536.16		230.35	460.7		109.56	219.12		113.25	226.5		123.72	247.44		106.85	213.7		106.84	213.68
	236.76	473.52		192.5	385		174.19	348.38		60.61	121.22		87.58	175.16		104.34	208.68		179.96	359.92		22.88	45.76
	169.18	338.36		214.36	428.72		138.22	276.44		189.73	379.46		57.08	114.16		114.6	229.2		62.34	124.68		131.21	262.42
	286.27	572.54		231.13	462.26		210.45	420.9		192.49	384.98		128.24	256.48		87.6	175.2		97.51	195.02		26.22	52.44
	181.76	363.52		189.56	379.12		184.28	368.56		57.08	114.16		118.56	237.12		110.07	220.14		61.75	123.5		123.97	247.94
	173	346		281.26	562.52		201.78	403.56		144.88	289.76		121.37	242.74		78.28	156.56		291.03	582.06		89.87	179.74
	264.39	528.78		187.52	375.04		165.13	330.26		114.63	229.26		214.29	428.58		60.47	120.94		106.79	213.58		45.2	90.4
	188.64	377.28		182.19	364.38		194.15	388.3		116.81	233.62		120.62	241.24		143.78	287.56		165.72	331.44		44.01	88.02
	275.57	551.14		176.25	352.5		251.07	502.14		73.48	146.96		121.94	243.88		110.53	221.06		105.45	210.9		48.24	96.48
	189.71	379.42		279.12	558.24		136.15	272.3		65.66	131.32		163.84	327.68		156.59	313.18		120.73	241.46		65.98	131.96
	197.52	395.04		220.67	441.34		305.57	611.14		150.53	301.06		129.08	258.16		124.61	249.22		121.89	243.78		59.57	119.14
	255.5	511		146.89	293.78		282.86	565.72		173.84	347.68		111.28	222.56		66.21	132.42		70.45	140.9		65.12	130.24
	254.06	508.12		150.07	300.14		81.55	163.1		112.59	225.18		92.67	185.34		102.98	205.96		109.28	218.56		98.72	197.44
	318.11	636.22		240.75	481.5		149.84	299.68		104.78	209.56		144.12	288.24		91.75	183.5		161.97	323.94		8.76	17.52
	177.74	355.48		195.2	390.4		190.1	380.2		48.83	97.66		143.5	287		47.39	94.78		146.05	292.1		147.07	294.14
	243.02	486.04		217.17	434.34		107.54	215.08		177.82	355.64		97.12	194.24		134.58	269.16		73.19	146.38		24.81	49.62
	171.13	342.26		215.81	431.62		234.45	468.9		160.85	321.7		167.06	334.12		86.45	172.9		61.31	122.62		51.1	102.2
	243.25	486.5		220.98	441.96		101.07	202.14		171.21	342.42		222.9	445.8		110.71	221.42		100.36	200.72		15.35	30.7
	303.73	607.46		138.94	277.88		194.38	388.76		62.57	125.14		216.06	432.12		86.69	173.38		125.96	251.92		41.41	82.82
	425.19	850.38		280.44	560.88		181.41	362.82		21.38	42.76		144.8	289.6		143.77	287.54		162.16	324.32		161.48	322.96
	290.61	581.22		216.76	433.52		189.58	379.16		115.61	231.22		66.07	132.14		132.05	264.1		54.51	109.02		142.81	285.62
	325.12	650.24		241.69	483.38		134.43	268.86		125.16	250.32		251.25	502.5		86.17	172.34		233.98	467.96		103.73	207.46
	259.76	519.52		220.71	441.42		187.94	375.88		182.2	364.4		80.79	161.58		73.84	147.68		140.37	280.74		101.22	202.44
	293.3	586.6		173.49	346.98		218.65	437.3		136.83	273.66		61.67	123.34		140.7	281.4		158.06	316.12		75.45	150.9
	176.78	353.56		174.16	348.32		216.56	433.12		107.87	215.74		150.01	300.02		54.19	108.38		100.45	200.9		81.36	162.72
	355.42	710.84		174.04	348.08		166.52	333.04		111.01	222.02		168.94	337.88		93.46	186.92		238.85	477.7		45.22	90.44
	251.98	503.96		212.96	425.92		230.71	461.42		82.04	164.08		73.59	147.18		130.65	261.3		161.23	322.46		64.27	128.54
	257.85	515.7		198.25	396.5		217.69	435.38		150.02	300.04		74.35	148.7		94.21	188.42		93.86	187.72		35.54	71.08
	265.52	531.04		197.27	394.54		158.72	317.44		89.82	179.64		192.21	384.42		101.13	202.26		161.05	322.1		105.62	211.24
	318.56	637.12		201.14	402.28		197.26	394.52		124.28	248.56		179.45	358.9		115.82	231.64		136.98	273.96		79.64	159.28
	168.96	337.92		244.22	488.44		115.2	230.4		58.26	116.52		92.68	185.36		77.22	154.44		220.32	440.64		70.37	140.74
	186.38	372.76		163.99	327.98		191.25	382.5		136.18	272.36		65.42	130.84		90.43	180.86		123.2	246.4		109.1	218.2
	230.6	461.2		227.02	454.04		201.09	402.18		108.33	216.66		226.08	452.16		119.64	239.28		166.38	332.76		85.99	171.98
	352.23	704.46		225.6	451.2		125.19	250.38		82.13	164.26		201.66	403.32		101.96	203.92		103.56	207.12		82.03	164.06
	227.75	455.5		230.15	460.3		275.61	551.22		95.59	191.18		219.46	438.92		147.9	295.8		120.92	241.84		116.72	233.44
	372.06	744.12		147.67	295.34		236.61	473.22		152.26	304.52		82.56	165.12		74.49	148.98		93.76	187.52		83.91	167.82
	204.25	408.5		159.7	319.4		130.09	260.18		103.96	207.92		183.93	367.86		125.43	250.86		118.7	237.4		97.04	194.08
	170.8	341.6		221.72	443.44		183.88	367.76		115.75	231.5		184.53	369.06		93.03	186.06		137.54	275.08		114.44	228.88
	189.825	379.65		147.71	295.42		127.4	254.8		73.48	146.96		199.34	398.68		144.81	289.62		78.08	156.16		83.72	167.44
	197.18	394.36		198.88	397.76		305.93	611.86		130.08	260.16		192.02	384.04		105.91	211.82		121.12	242.24		22.97	45.94
	217.05	434.1		162.49	324.98		138.22	276.44		142.15	284.3		136.84	273.68		32.26	64.52		77.39	154.78		106.14	212.28
	256.93	513.86		189.15	378.3		100.42	200.84		76.57	153.14		30.46	60.92		58.95	117.9		111.95	223.9		135.31	270.62
	329.73	659.46		186.81	373.62		204.6	409.2		148.22	296.44		130.57	261.14		40.21	80.42		118.69	237.38		28.83	57.66
	198.67	397.34		210.53	421.06		242.05	484.1		126.98	253.96		94.28	188.56		124.67	249.34		47.87	95.74		141.51	283.02
	212.15	424.3		216.38	432.76		141.57	283.14		139.38	278.76		118.03	236.06		78.3	156.6		129.97	259.94		81.06	162.12
	245.62	491.24		195.13	390.26		227.05	454.1		68.42	136.84		179.18	358.36		49.52	99.04		140.43	280.86		83.82	167.64
	187.84	375.68		166.9	333.8		209.31	418.62		88.55	177.1		144.05	288.1		13.93	27.86		143.04	286.08		46.93	93.86
	273.55	547.1		174.15	348.3		177.85	355.7		76.3	152.6		118.4	236.8		142.51	285.02		91.43	182.86		50.68	101.36
	265.57	531.14		191.01	382.02		243.57	487.14		74.82	149.64		151.14	302.28		90.62	181.24		81.92	163.84		55.06	110.12
	275.6	551.2		228.58	457.16		110.2	220.4		78.38	156.76		212.86	425.72		76.02	152.04		174.72	349.44		107.03	214.06
	218.72	437.44		179.49	358.98		227.65	455.3		90.79	181.58		108.8	217.6		71.68	143.36		116.06	232.12		60.14	120.28
	211.24	422.48		178.27	356.54		236.81	473.62		138.56	277.12		214.71	429.42		134.87	269.74		61.78	123.56		88.05	176.1
	182.115	364.23		211.04	422.08		271.94	543.88		136.3	272.6		85.25	170.5		130.51	261.02		194.38	388.76		8.84	17.68
	291.54	583.08		185.53	371.06		203.04	406.08		59.31	118.62		143.05	286.1		90.1	180.2		130.41	260.82		38.24	76.48
	332.55	665.1		210.9	421.8		143.77	287.54		124.75	249.5		104.34	208.68		87.14	174.28		96.82	193.64		143.15	286.3
	255.84	511.68		228.71	457.42		167.51	335.02		61.1	122.2		78.61	157.22		149.08	298.16		76.23	152.46		59.01	118.02
	270.98	541.96		251.15	502.3		271.05	542.1		137.56	275.12		150.99	301.98		99.21	198.42		128.81	257.62		111.36	222.72
	274.76	549.52		219.58	439.16		221.88	443.76		167.13	334.26		95.62	191.24		141.18	282.36		209.74	419.48		143.37	286.74
	291.66	583.32		169.57	339.14		116.13	232.26		193.08	386.16		78.57	157.14		134.02	268.04		105.25	210.5		131.52	263.04
	321.11	642.22		138.58	277.16		174.81	349.62		140.7	281.4		122.09	244.18		82.26	164.52		150.8	301.6		55.3	110.6
	291.09	582.18		175.38	350.76		216.25	432.5		89.78	179.56		57.24	114.48		93.54	187.08		107.17	214.34		102.32	204.64
	287.51	575.02		181.93	363.86		142.35	284.7		167.15	334.3		147.89	295.78		105.68	211.36		114	228		161.75	323.5
	323.1	646.2		162.86	325.72		268.16	536.32		36.15	72.3		92.12	184.24		84.45	168.9		201.16	402.32		25.83	51.66
	231.17	462.34		227.25	454.5		140.43	280.86		134.36	268.72		221.63	443.26		71.21	142.42		150.27	300.54		37.02	74.04
	154.93	309.86		202.94	405.88		213.08	426.16		78.35	156.7		188	376		110.87	221.74		119.75	239.5		77.35	154.7
	233.75	467.5		203.29	406.58		72.42	144.84		147.8	295.6		172.06	344.12		164.62	329.24		60.13	120.26		51.11	102.22
	171.25	342.5		194.25	388.5		228.88	457.76		92.39	184.78		105.74	211.48		70.82	141.64		101.89	203.78		85.14	170.28
	186.03	372.06		190.52	381.04		197.46	394.92		66.58	133.16		100.07	200.14		87.85	175.7		89.08	178.16		94.47	188.94
	185.93	371.86		210.15	420.3		216.33	432.66		216.16	432.32		173.77	347.54		114.24	228.48		117.53	235.06		128.74	257.48
	376.16	752.32		172.88	345.76		170.31	340.62		130.93	261.86		209.22	418.44		49.88	99.76		148.41	296.82		86.76	173.52
	250.81	501.62		158.68	317.36		202.1	404.2		120.59	241.18		171.1	342.2		121.75	243.5		143.45	286.9		82.91	165.82
	241.53	483.06		179.55	359.1		214.99	429.98		69.28	138.56		156.99	313.98		122.51	245.02		122.16	244.32		122.65	245.3
	256.67	513.34		172.31	344.62		248.21	496.42		31.98	63.96		84.86	169.72		65.66	131.32		171.51	343.02		75.14	150.28
Figure 5h
	EV+shControl+DMSO			EV+shControl+VE-822			F133V+shControl+DMSO			F133V+shControl+VE-822			EV+shGeminin+DMSO			EV+shGeminin+VE-822			F133V+shGeminin+DMSO			F133V+shGeminin+VE-822
	Re-replication number
	2			11			13			29			17			31			19			33
	3			9			11			33			19			40			25			41
	3			14			15			37			22			37			23			39
	2.66667			11.3333			13			33			19.3333			36			22.3333			37.6667
	Fold changes compared to EV+shControl group
	0.75			5.5			6.5			14.5			8.5			15.5			9.5			16.5
	1.125			3			3.66667			11			6.33333			13.3333			8.33333			13.6667
	1.125			4.66667			5			12.3333			7.33333			12.3333			7.66667			13
Figure 5j
	VE-822 group chromosome breaks
	EV+shControl			F133V+shControl			EV+shGeminin			F133V+shGeminin
Total number	73			75			73			75
	0			10			0			0
	0			4			2			10
	0			2			1			5
	1			9			1			9
	0			3			6			5
	1			1			1			0
	3			8			5			5
	0			3			2			2
	0			7			8			4
	1			4			5			3
	0			1			1			5
	0			3			6			8
	0			0			9			3
	0			2			1			9
	1			4			6			9
	0			0			4			8
	0			0			10			4
	1			2			0			3
	0			3			5			9
	0			3			1			0
	2			10			2			2
	3			5			9			8
	0			0			0			0
	0			2			4			8
	0			5			10			5
	2			8			2			6
	0			1			10			7
	1			0			1			2
	0			5			6			9
	3			9			9			7
	0			5			2			3
	0			2			9			4
	0			1			0			10
	0			5			10			0
	0			8			1			2
	1			1			11			5
	4			6			4			8
	0			0			5			1
	3			4			2			3
	0			7			11			6
	4			1			0			7
	1			4			7			1
	1			1			3			10
	0			6			7			5
	2			9			6			0
	0			0			2			3
	3			6			4			2
	0			7			3			7
	2			3			1			4
	1			3			1			2
	0			1			5			1
	2			5			3			3
	0			2			4			6
	3			7			8			2
	1			2			3			3
	0			3			9			1
	1			0			8			4
	1			3			4			6
	1			1			7			1
	1			8			5			3
	0			9			4			4
	4			1			3			2
	1			4			8			2
	2			6			3			4
	2			4			4			7
	2			6			2			8
	1			3			7			1
	4			6			3			1
	2			1			1			7
	3			3			7			2
	2			5			4			0
	3			10			1			4
	1			11			7			7
				0						8
				0						6

## Sheet: Figure 6
Figure 6c
	DU145 colony number
	EV+shControl		EV+shATR		F133V+shControl		F133V+shATR
	236		199		353		63
	299		165		394		79
	269		236		329		51
	PC-3 colony number
	EV+shControl		EV+shATR		F133V+shControl		F133V+shATR
	243		123		331		49
	169		106		256		59
	201		117		294		33
Figure 6d
		ve-822	0	0.195312	0.390625	0.78125	1.5625	3.125	6.25	12.5	25	50
	DU145	ev	0.244266	0.246866	0.258266	0.256266	0.234666	0.256266	0.145866	0.068066	0.001266	0.000433
			0.259266	0.293066	0.261866	0.244466	0.222866	0.220866	0.151066	0.074066	0.000534	0.000433
			0.302466	0.257666	0.279866	0.255466	0.243266	0.206466	0.214666	0.128066	0.008266	0.003533		IC50	7.518	2.168	2.782
		133v	0.2218	0.2149	0.2092	0.1661	0.1343	0.1053	0.0542	0.0177	0.0053	0.0026		Row Factor	89.35	<0.0001	****	Yes
			0.2334	0.2023	0.1906	0.1864	0.1393	0.1125	0.0745	0.0163	0.0088	0.0044		Column Factor	4.956	0.0019	**	Yes
			0.2382	0.2046	0.1962	0.1687	0.1176	0.105	0.0476	0.0145	0.0101	0.0081
														Row Factor	91.63	<0.0001	****	Yes
		q165p	0.2398	0.2122	0.1873	0.1677	0.1401	0.1211	0.0902	0.0181	0.0066	0.0035		Column Factor	4.091	0.0031	**	Yes
			0.2333	0.2064	0.1906	0.1849	0.174	0.1362	0.09	0.0152	0.004	0.0053
			0.2328	0.1695	0.1939	0.1765	0.1519	0.1482	0.0854	0.0084	0.0039	0.0035
Figure 6e
		ve-822	0	0.195312	0.390625	0.78125	1.5625	3.125	6.25	12.5	25	50uM
	PC3	ev	0.420733	0.370433	0.447633	0.421833	0.396833	0.332233	0.201333	0.035733	0.016933	0.033833
			0.419633	0.383133	0.422233	0.373433	0.360833	0.341033	0.188333	0.033933	0.008233	0.008133
			0.469533	0.390933	0.377433	0.387133	0.389033	0.349533	0.198333	0.038733	0.013333	0.028833
		133v	0.494033	0.392233	0.399633	0.385133	0.259333	0.194233	0.107533	0.048033	0.007333	0.009233		IC50	5.01	1.727	1.326
			0.477433	0.411733	0.383433	0.299233	0.275233	0.175433	0.165033	0.047033	0.006133	0.013433
			0.505433	0.422933	0.379233	0.281633	0.229033	0.209233	0.169633	0.053433	0.011533	0.015033		Row Factor	91.72	<0.0001	****	Yes
														Column Factor	3.488	0.0002	***	Yes
		q165p	0.458833	0.384733	0.391533	0.308333	0.286233	0.195133	0.036633	0.050333	0.005133	0.012833		Row Factor	88.16	<0.0001	****	Yes
			0.566633	0.418933	0.400233	0.417933	0.215933	0.186733	0.175933	0.051933	0.009833	0.026033		Column Factor	5.55	0.0011	**	Yes
			0.594933	0.363933	0.392333	0.342233	0.226033	0.208233	0.107433	0.045033	0.006933	0.015033
Figure 6g
	DU145 colony number
	EV+DMSO		EV+VE822		F133V+DMSO		F133V+VE822		Q165P+DMSO		Q165P+VE822
	283		273		471		86		495		121
	303		237		437		76		510		103
	331		206		389		59		412		97
Figure 6i
	PC-3 colony number
	EV+DMSO		EV+VE822		F133V+DMSO		F133V+VE822		Q165P+DMSO		Q165P+VE822
	221		115		355		45		389		77
	192		131		287		57		312		105
	165		104		316		39		324		91
Figure 6k
Diameters of organiods (um)
SPOP-WT+DMSO		SPOP-WT+VE-822		SPOP-Q165P+DMSO		SPOP-Q165P+VE-822
37.43		21.77		37.71		20.17
23.27		29.3		54.61		17.42
28.4		33.61		48.03		17.36
29		28.56		52.77		17.02
34.07		22.04		57.78		15.98
26.95		24.93		59.79		22.71
32.91		25.11		44.8		26.31
25.78		32.15		67.2		18.78
31.39		20.25		62.9		16.01
22.8		14.62		69.18		13.29
28.75		22.94		62.2		21.46
36.85		26.09		50.73		24.16
18.81		24.31		51.06		16.19
27.42		23.4		63.41		14.64
39.22		20.94		36.42		24.07
32.13		23.4		53.12		13.88
32.24		18.91		58.77		26.2
20.96		20.51		71.77		23.15
18.03		29.22		62.5		18.47
25.88		18.84		49.92		15.89
18.16		19.23		72.95		19.87
31.53		10.78		45.73		20.49
31.05		26.67		56.92		19.35
40.14		30.47		58.55		15.36
23.01		26.52		44.95		24.93
33.64		24.32		48.12		18.76
31.54		33.75		40.28		20.05
27.27		30.32		31.14		13.78
26.4		24.01		52.91		23.51
24.87		26.16		51.67		24.05
28.62		19.22		37.97		16.02
37.44		20		59.14		23.17
24.75		21.92		57.89		25.23
23.84		19.28		32.03		21.02
35.79		28.54		38.57		21.84
19.35		21.17		50.85		17.51
27.28		14.76		46.97		16.63
24.49		22.05		47.04		25.59
33.84		29.4		50.1		14.03
33.11		30.51		44.48		22.23
34.78		21.46		64.95		19.85
23.93		22.06		59.21		19.93
33		31.08		62.59		20.11
26.09		19.01		65.07		23.59
39.76		9.79		54.28		17.62
31.18		21.38		56.55		17.3
39.27		15.5		38.31		30.8
23.41		15.28		54.58		18.77
30.82		21.51		54.04		13.56
32.66		17.31		58.16		17.75
34.53		13.07		61.83		21.53
37.55		27.61		51.82		20.79
27.22		29.1		54.32		13.76
29.08		10.26		62.32		24.62
27.32		23.95		60.32		22.23
22.47		25.36		40.34		15.43
31.65		8.26		52.34		22.5
28.38		22.62		65.08		20.64
33.52		22.69		62.88		26.48
38.99		21.85		50.48		30.86
28.91		20.63		52.88		15.07
31.13		18.07		60.1		19.24
23.31		23.49		38.21		19.44
19.89		24.25		65.33		23.84
25.39		25.13		51.97		23.65
28.47		20.22		59.72		23.27
33.37		19.77		41.54		20.43
26.06		30.82		59.88		18.55
28.62		19.22		53.75		29.61
25.23		28.15		50.88		16.22
30.57		14.09		47.5		19.55
27.73		26.17		61.87		22.09
37.84		31.06		69.09		22.04
31.85		16.84		41.23		15.64
27.92		19.09		53.55		18.76
36.44		28.4		53.69		16.42
31.15		18.87		57.36		28.35
25.77		15.27		42.18		20.03
24.91		14.26		46.74		20.02
25.5		13.19		56.36		16.12
28.38		23.81		65.91		21.17
29.32		22.66		68.11		16.58
27.62		33.56		53.4		24.72
34.65		22.91		55.42		30.33
21.54		21.06		61.89		18.55
23.28		15.69		54.24		23.91
24.45		17.74		39.79		21.74
22.31		21.07		54.76		17.38
34.7		28.8		52.64		27.94
33.33		21.18		47		25.04
29.66		28.88		50.56		20.21
33.99		24.87		55.89		20.92
33.08		14.3		43.35		20.14
30.38		16.87		45.56		17.72
27.28		17.46		63.26		14.38
34.02		27.92		51.23		14.69
19.47		24.48		43.03		17.03
30.42		27.82		65.94		21.82
41.91		19.88		51.65		20.24
29.11		20.93		43.41		23.3
31		18.2		57.07		29.41
18.82		22.1		58.56		19.34
28.75		19.21		62.66		17.81
29.93		22.23		51.14		18.51
26.82		21.95		47.07		26.25
28.47		19.45		66.8		23.48
28.79		25.48		50.1		27.3
26.27		19.12		61.82		22.6
24.26		19.68		54.58		24.96
33.1		21.1		53.01		27.76
36.61		23.64		53.19		19.61
32.4		16.81		60.34		23.66
30.55		19.38		57.95		27.75
31.45		24.63		52.76		24.7
26.4		29.63		58.74		25.1
28.21		27.66		45.48		22.81
28.78		24.16		55.04		28.07
26.58		19.75		51.03		24.87
34.32		20.54		58.55		26.97
31.62		19.99		51.68		21.86
32.35		17.44		62.47		22.5
22.14		26.68		51.68		23.38
28.92		24.61		49.09		23.85
34.41		21.8		57.55		20.26
30.7		17.63		46.79		23.15
29.12		19.2		57.74		15.98
39.39		12.11		54.56		14.65
25.11		26.3		64.55		11.88
33.84		23.16		48.07		20.42
25.72		27.12		58.71		21.62
28.7		27.57		55.48		26.08
30.76		23.36		64.99		10.32
16.03		20.85		63.6		20.52
36.04		21.56		57.28		24.88
21.09		22.12		36.78		12.11
27.45		20.87		52.52		25.65
21.54		22.75		47.42		15.15
28.24		15.9		65.65		24.62
25.94		9.39		51.58		20.16
25.49		27.58		47.5		11.69
28.51		22.36		61.69		24.78
30.5		24.49		68.9		19.72
37.61		34.66		59		17.06
27.58		17.03		53.8		23.49
28.49		25.09		53.52		22.7
41.1		21.98		46.31		24.57
26.79		15.83		65.87		13.69
30.87		19.46		63.52		21.85
28.49		8.58		39.18		21.57
25.84		23.63		58.9		26.29
23.85		11.95		49.64		24.13
22.1		23.44		46.77		17.8
28.94		21.26		48.18		24.3
36.62		23.94		50.36		23.26
32.05		21.3		64.51		19.15
29.79		23.76		64.54		7.27
30.9		27.41		31.92		8.9
33.38		24.49		51.13		28.21
30.39		25.42		51.68		27.46
25.29		20.27		47.62		21.86
33.89		17.57		52.25		21.35
26.72		27.98		60.41		19.13
31.27		21.65		57.36		18.63
36.78		22.76		63.22		18.5
20.72		14.19		64.2		21.94
37.68		16.05		49.63		21.81
29.71		22.04		51.68		31.98
29.89		36.28		50.2		20.42
34.83		17.86		58.6		18.87
22.36		22.54		52.24		14.05
34.82		20.95		39.53		25.33
30.53		6.32		45.36		22.71
33.56		25.89		60.13		24.66
30.52		20.99		52.5		25.45
24.74		30.44		59.38		18.41
32.34		29.37		50.86		24.5
33.09		19.4		47.93		15.55
34.46		21.28		57.07		25.86
38.24		18.61		67.17		22.49
21.98		26.3		65.44		15.33
28.84		8.55		64.69		27.69
33.95		35.4		44.25		20.78
32.76		18.82		59.53		12.96
32.42		20.81		65.32		23.19
21.62		13		32.7		18.45
22.74		19.07		67.73		26
32.03		17.96		49.8		20.61
34.78		15.08		60.46		15.81
31.71		20.11		55.78		15.41
24.39		20.06		60.47		22.25
34.54		27.61		54.06		13.4
31.89		24.01		64.85		25.73
28.09		10.61		45.91		21.3
21.79		19.67		45.22		17.7
41.82		21.05		71.79		16.74
34.73		21.09		60.31		24.11
33.82		17.98		53		20
33.23		22.3		49.49		20.01
40.53		15.1		53.96		25.63
32.34		22.57		59.51		17.05
Figure 6m
PDX data		long(mm)		wide(mm)		volume(mm^3)
SPOP	WT				WT				Q165P				Q165P
	Vehicle				VE-822				Vehicle				VE-822
day 1	long	wide	volume		long	wide	volume		long	wide	volume		long	wide	volume
	8.86	5.53	135.473		8.21	5.73	134.779		8.35	5.23	114.198		7.66	5.87	131.97
	8.97	5.12	117.572		8.32	5.19	112.054		8.21	5.68	132.437		7.83	5.32	110.804
	8.33	4.55	86.2259		7.36498	5.40053	107.403		7.89	5.07	101.406		7.89	5.12	103.416
	8.27	4.89	98.8765		7.72676	4.71154	85.7618		8.07	4.86	95.3051		8.03	4.91	96.794
	7.68	4.56	79.8474		7.27032	4.97	89.7917		7.12	4.83	83.0509		7.15	5.24	98.1609
avg			103.599				105.958				105.279				108.229
sd			22.91				19.6159				18.8792				14.3662
day 3
	9.3	6.03	169.078		9.16	5.51	139.049		10.58	6.85	248.22		7.12	6.23	138.174
	9.6	5.53	146.788		8.52	5.46	126.997		10.49	6.35	211.492		7.35	5.89	127.493
	9.69	5.07	124.54		7.35	5.39	106.766		10.39	5.88	179.614		6.89	5.1	89.6044
	9.25	5.23	126.507		7.19	5.27	99.8436		9.56	5.76	158.589		6.92	4.8	79.7184
	8.32	4.88	99.0679		6.12	5.21	83.0609		8.21	5.52	125.081		6.57	5.21	89.1684
avg			133.196				111.144				184.599				104.832
sd			26.252				22.1673				47.4726				26.1398
day7	10.53	6.23	204.35		9.56	5.57	148.299		12.4	7.83	380.115		6.39	6.12	119.667
	11.28	5.84	192.356		8.79	5.67	141.294		12.19	7.21	316.843		6.21	5.74	102.302
	10.1	5.33	143.465		7.88	5.49	118.752		11.63	6.53	247.957		6.52	5.03	82.4809
	9.84	5.81	166.08		7.32	5.38	105.937		10.75	6.77	246.352		6.78	4.98	84.0734
	8.624	5.29	120.667		6.2	5.43	91.4032		8.59	6.89	203.893		5.57	5.32	78.8222
avg			165.384				121.137				279.032				93.4691
sd			34.3741				23.7957				69.5109				17.2329
			0
day 10	11.87	6.55	254.626		10.23	5.89	177.45		13.22	8.96	530.661		6.59	6.23	127.889
	12.14	6.34	243.987		9.59	5.64	152.527		13.54	8.24	459.667		6.35	5.76	105.339
	11.02	5.87	189.858		8.26	5.73	135.6		12.56	7.62	364.644		6.528	5.31	92.0321
	10.3	6.28	203.108		7.68	5.79	128.733		11.78	7.48	329.548		6.44	5.2	87.0688
	9.87	5.73	162.03		6.21	5.57	96.3323		9.41	7.63	273.911		5.89	4.83	68.7036
avg			210.722				138.128				391.686				96.2064
sd			38.4004				29.9796				102.955				22.0481
day 13	12.31	7.92	386.081		11.5	6.12	215.363		14.98	9.64	696.043		6.98	6.174	133.033
	13.51	7.23	353.103		10.1	6.03	183.623		14.21	9.35	621.137		7.89	5.42	115.89
	12.03	6.755	274.465		9.3	6.23	180.48		13.99	8.32	484.211		6.52	4.31	60.5581
	11	7.45	305.264		8.34	6.09	154.657		12.36	8.56	452.831		6.992	5.34	99.6905
	10.7	6.82	248.841		6.55	5.94	115.554		10.54	8.99	425.922		6.13	5.1	79.7206
avg			313.551				169.935				536.029				97.7784
sd			56.1444				37.2591				116.81				28.6618
day 17	13.416	8.9	531.341		12.3	6.81	285.213		16.57	10.8	966.362		6.5	6.5	137.312
	14.2	7.777	429.42		10.7	6.597	232.834		15.46	10.65	876.756		6.1	5.55	93.9476
	12.3	7.35	332.238		9.8	6.83	228.58		15.33	9.43	681.609		7.15	4.33	67.0273
	11.73	8.4	413.834		9.53	6.79	219.686		13.7	9.62	633.929		6.1	5.523	93.0358
	11.2	7.728	334.443		7.35	6.83	171.435		11.232	11.3	717.107		6.55	5.208	88.8287
avg			408.255				227.55				775.153				96.0304
sd			81.9389				40.5116				140.489				25.5468
day 20	12.59	10	629.5		13.1	7.32	350.965		19.1	11.1	1176.66		7	6.12	131.09
	15.12	8.87	594.797		11.5	7.83	352.526		17.2	11.5	1137.35		6.1	5.99	109.434
	13.51	8.55	493.807		10.1	7.32	270.591		16.9	10.2	879.138		7.21	4.63	77.28
	12.89	9.53	585.341		10.12	7.53	286.907		14.79	10.13	758.852		6.1	5.1	79.3305
	11.5	9.32	499.459		7.85	7.33	210.886		12.9	12.5	1007.81		7.1	4.56	73.8173
avg			560.581				294.375				991.962				94.1905
sd			60.68				59.5311				175.05				25.079

## Sheet: Figure S1
Supplementary Figure 1a, b, c and d
Gene expression analysis is generated by UALCAN cancer database (http://ualcan.path.uab.edu/analysis.html), p-value is obtained from the database and listed below:
BRCA2				p-value		ATR				p-value		CHEK1				p-value		RAD51				p-value
Normal-vs-SPOP mutation				0.6056		Normal-vs-SPOP mutation				0.020176		Normal-vs-SPOP mutation				0.029563		Normal-vs-SPOP mutation				0.0001633
ERG fusion-vs-SPOP mutation				0.34794		ERG fusion-vs-SPOP mutation				0.00083918		ERG fusion-vs-SPOP mutation				0.0023608		ERG fusion-vs-SPOP mutation				0.0124425
ETV1 fusion-vs-SPOP mutation				0.42216		ETV1 fusion-vs-SPOP mutation				0.057578		ETV1 fusion-vs-SPOP mutation				0.0129828		ETV1 fusion-vs-SPOP mutation				0.5667
ETV4 fusion-vs-SPOP mutation				0.64586		ETV4 fusion-vs-SPOP mutation				0.4325		ETV4 fusion-vs-SPOP mutation				0.5024		ETV4 fusion-vs-SPOP mutation				0.70926
FLI1 fusion-vs-SPOP mutation				0.3529		FLI1 fusion-vs-SPOP mutation				0.091357		FLI1 fusion-vs-SPOP mutation				0.00130102		FLI1 fusion-vs-SPOP mutation				0.2178
FOXA1 mutation-vs-SPOP mutation				0.70194		FOXA1 mutation-vs-SPOP mutation				0.9235		FOXA1 mutation-vs-SPOP mutation				0.49884		FOXA1 mutation-vs-SPOP mutation				0.33364
IDH1 mutation-vs-SPOP mutation				0.88808		IDH1 mutation-vs-SPOP mutation				0.55316		IDH1 mutation-vs-SPOP mutation				0.094683		IDH1 mutation-vs-SPOP mutation				0.35768
Supplementary Figure 1e, f, g and h
Gene mRNA correlation analysis is generated by cBioPortal database (https://www.cbioportal.org/)
Supplementary Figure 1i
DNA repair gene set have been listed Supplementary Table 1
Yeast two-hybrid screen data from Fudan University (Shanghai) have been listed in Supplementary Table 2
Mass spectrometry-based SPOP interactome from Mayo Clinic have been listed in Supplementary Table 3
Supplementary Figure 1j, k and l
Western blot data are deposited in the Mendeley database Supplementary Figure 1 (https://data.mendeley.com/datasets/8n7xt5rkhc/1).

## Sheet: Figure S2
Supplementary Figure 2
Western blot data are deposited in the Mendeley database Supplementary Figure 2 (https://data.mendeley.com/datasets/8n7xt5rkhc/1).

## Sheet: Figure S3
Supplementary Figure 3a, b, c, i and l
Western blot data are deposited in the Mendeley database Supplementary Figure 3 (https://data.mendeley.com/datasets/8n7xt5rkhc/1).
Supplementary Figure 3d
	Relative protein level
	MCM2			Cdc6			ORC2
	0.15995	0.186978	0.148973	0.191711	0.14789	0.13553	0.213477	0.286282	0.250558
	0.728103	0.756449	0.770939	0.777094	0.490142	0.44304	0.41226	0.369049	0.336385
	0.093815	0.12955	0.163941	0.394293	0.14035	0.124487	0.164924	0.254621	0.248524
	0.616251	0.676754	0.663124	0.797354	0.484998	0.480746	0.430219	0.350161	0.402925
Supplementary Figure 3e
	Relative protein level
	MCM2			Cdc6			ORC2
	0.483969	0.408198	0.627885	0.236521	0.241917	0.176119	0.287945	0.292132	0.22434
	0.980085	0.925099	0.992225	1.22674	0.757913	0.727454	0.746511	0.645491	0.70723
	1.13468	0.948822	0.89367	1.77692	0.801962	0.899312	0.490874	0.445152	0.573215
Supplementary Figure 3j
	Relative MCM2 level
SPOP/Ub	-/-	+/+
	0.870478	0.284992
	0.843365	0.277057
	0.920945	0.307405

## Sheet: Figure S4
Supplementary Figure 4b and c
Western blot data are deposited in the Mendeley database Supplementary Figure 4 (https://data.mendeley.com/datasets/8n7xt5rkhc/1).
Supplementary Figure 4g
	DMSO group chromosome breaks
	EV+shControl		F133V+shControl		EV+shGeminin		F133V+shGeminin
Total number	75		75		75		75
	1		2		0		0
	0		0		2		1
	0		1		0		0
	3		0		1		1
	2		0		1		0
	0		0		0		0
	0		1		2		0
	1		1		0		1
	0		0		0		0
	0		0		1		1
	0		1		0		0
	2		0		2		0
	0		0		0		1
	3		0		1		0
	0		1		0		0
	2		0		2		0
	0		2		0		1
	0		1		0		0
	1		1		0		2
	0		2		1		1
	0		1		0		0
	0		0		0		0
	2		2		1		0
	0		0		0		2
	0		1		2		0
	0		0		0		3
	0		0		0		0
	0		1		0		2
	3		0		2		0
	0		1		0		2
	0		0		0		0
	3		1		1		1
	0		2		2		0
	0		0		0		1
	1		0		1		0
	0		0		3		1
	0		2		0		0
	0		1		0		0
	0		0		0		2
	0		0		0		0
	1		1		1		0
	0		0		3		2
	0		0		2		0
	0		0		0		0
	0		1		1		1
	0		0		0		0
	0		0		0		1
	0		0		0		0
	0		0		0		2
	2		0		0		0
	0		1		3		0
	0		0		0		0
	1		0		0		0
	0		0		0		1
	0		0		1		2
	0		0		0		1
	0		1		0		0
	0		0		0		0
	1		2		1		0
	0		0		0		2
	0		0		0		0
	0		0		0		0
	0		1		1		1
	0		0		0		0
	1		0		1		1
	0		0		0		0
	0		0		1		2
	0		0		0		0
	0		0		0		1
	0		1		0		0
	0		1		0		1
	0		0		1		0
	1		0		0		1
	0		0		0		0
	0		2		1		0

[truncated: 1 more sheets: Figure S5]
